# Supplementary material for: Antibacterial Activity against Clinical Isolates and In Vivo Efficacy of Coralmycins
Source: Antibiotics (Basel). 2022 Jul 6;11(7):902. doi: 10.3390/antibiotics11070902 (PMC9311539; doi:10.3390/antibiotics11070902)
Supplement: Supplementary file 1 [file antibiotics-11-00902-s001.zip]

Archive with 1 entries (1 files):
- antibiotics-1803543-supplementary.pdf
